# Supplementary material for: Strong and ductile titanium–oxygen–iron alloys by additive manufacturing
Source: Nature. 2023 May 31;618(7963):63–8. doi: 10.1038/s41586-023-05952-6 (PMC10232360; doi:10.1038/s41586-023-05952-6)
Supplement: Supplementary file 3 — Supplementary Fig. 4 source data [file 41586_2023_5952_MOESM3_ESM.xlsx]

## Sheet: 800 mm per min - 0 s
Deposition of layer n	Average temperature at the center of layer 1, °C	Average temperature at the center of layer 8, °C	Average temperature at the center of layer 13, °C	Average temperature at the center of layer 18, °C
4	581.869
5	613.277
6	644.051
7	652.647
8	683.928
9	684.992
10	702.846
11	693.931
12	718.256	750.374
13	707.454	742.974
14	723.71	755.146
15	706.617	741.346
16	729.381	761.29	785.933
17	713.204	747.935	773.409
18	729.588	762.005	784.242
19	708.987	743.189	768.663
20	730.581	763.301	786.176
21	711.858	745.34	770.839	797.454
22	728.801	761.961	785.4	808.959
23	707.123	740.203	765.7	790.771
24	729.326	762.914	786.937	810.024
25	701.439	731.845	755.316	779.231

## Sheet: 600 mm per min - 15 s
Deposition of layer n	Average temperature at the center of layer 1, °C	Average temperature at the center of layer 8, °C	Average temperature at the center of layer 13, °C	Average temperature at the center of layer 18, °C
4	532.656
5	567.5
6	569.735
7	591.675
8	595.812
9	607.472
10	601.214
11	611.952	639.181
12	610.853	634.204
13	615.996	643.326
14	608.582	631.498
15	614.773	642.604
16	612.941	636.297	654.549
17	615.011	642.966	662.692
18	608.244	632.015	648.331
19	611.869	639.799	659.875
20	610.385	634.504	651.311
21	610.846	638.662	659.146	679.247
22	605.648	630.126	647.393	665.14
23	608.27	636.046	656.816	676.846
24	608.464	633.34	651.094	668.193
25	594.429	619.778	638.784	657.499

## Sheet: 800 mm per min - 15 s
Deposition of layer n	Average temperature at the center of layer 1, °C	Average temperature at the center of layer 8, °C	Average temperature at the center of layer 13, °C	Average temperature at the center of layer 18, °C
4	483.809
5	515.756
6	520.401
7	550.017
8	555.036
9	564.87
10	559.796
11	576.472	595.687
12	575.921	590.111
13	578.016	602.588
14	572.57	592.333
15	583.078	603.019
16	581.815	596.961	614.245
17	579.548	604.962	623.722
18	574.663	595.687	611.259
19	582.438	602.394	621.855
20	581.34	597.404	614.096
21	578.153	603.367	623.077	641.863
22	572.747	594.841	611.461	626.807
23	580.255	600.017	620.026	639.429
24	580.794	598.022	615.19	631.711
25	567.826	592.551	610.664	629.516

## Sheet: 800 mm per min - 60 s
Deposition of layer n	Average temperature at the center of layer 1, °C	Average temperature at the center of layer 8, °C	Average temperature at the center of layer 13, °C	Average temperature at the center of layer 18, °C
4	332.673
5	352.645
6	353.665
7	367.489
8	366.419
9	374.432
10	370.307
11	377.842	391.472
12	374.514	386.206
13	378.668	393.375
14	374.065	386.258
15	378.899	393.949
16	375.568	388.166	396.778
17	378.277	393.533	403.936
18	373.912	386.845	395.494
19	377.396	392.784	403.681
20	374.497	387.69	396.749
21	376.074	391.557	402.747	413.18
22	372.657	386.09	395.548	404.131
23	375.176	390.735	402.113	413.015
24	372.878	386.45	396.161	405.207
25	361.18	375.095	385.287	395.206

## Sheet: 800 mm per min - 120 s
Deposition of layer n	Average temperature at the center of layer 1, °C	Average temperature at the center of layer 8, °C	Average temperature at the center of layer 13, °C	Average temperature at the center of layer 18, °C
4	246.034
5	256.713
6	257.067
7	264.033
8	262.752
9	266.744
10	264.238
11	267.827	276.927
12	265.436	272.828
13	267.455	276.859
14	264.667	272.419
15	266.904	276.599
16	264.623	272.681	278.045
17	265.653	275.525	282.163
18	263.291	271.579	277.067
19	264.642	274.663	281.65
20	262.885	271.361	277.166
21	262.953	273.048	280.239	286.838
22	261.319	269.962	276.016	281.43
23	261.675	271.84	279.171	286.111
24	260.296	269.023	275.217	280.96
25	248.841	257.846	264.341	270.563
