# Supplementary material for: Strong and ductile titanium–oxygen–iron alloys by additive manufacturing
Source: Nature. 2023 May 31;618(7963):63–8. doi: 10.1038/s41586-023-05952-6 (PMC10232360; doi:10.1038/s41586-023-05952-6)
Supplement: Supplementary file 4 — Supplementary Table 8 source data [file 41586_2023_5952_MOESM4_ESM.xlsx]

## Sheet: Sheet1
Meaured prior-β grain size, µm
500 W-800 mm/min-120 s	500 W-800 mm/min-60 s	500 W-800 mm/min-0 s	500 W-600 mm/min-15 s
25.421	47.192	66.13	65.06
43.166	59.813	66.177	82.545
43.596	68.581	62.506	55.065
69.566	206.893	43.493	76.161
34.142	80.769	37.932	52.793
46.875	55.455	49.2	43.398
54.926	66.888	160.342	89.206
61.727	122.43	58.841	74.767
40.562	87.981	70.795	112.706
45.18	58.368	123.638	77.646
22.544	114.621	69.968	73.389
18.591	49.941	134.436	106.944
26.454	69.673	35.817	121.369
21.966	49.351	78.741	87.505
25.408	42.004	122.879	113.804
17.197	53.131	87.964	70.947
17.35	49.126	59.405	41.667
34.222	91.377	29.875	57.334
78.354	57.375	38.613	24.993
49.663	37.049	70.362	79.431
69.218	44.929	72.398	90.92
23.814	54.209	68.014	54.155
64.485	61.205	121.902	64.223
27.187	74.193	57.393	56.057
28.331	40.994	37.932	38.5
32.466	46.708	88.812	80.044
50.74	39.685	123.572	57.936
33.948	45.585	57.456	43.825
34.064	77.502	29.578	53.153
27.767	43.99	68.339	79.347
40.05	70.801	31.119	47.032
27.909	45.479	124.83	122.764
24.751	43.725	105.915	61.288
48.101	52.651	33.473	184.07
20.352	71.813	84.317	175.286
39.221	46.525	43.392	108.177
36.267	37.673	46.864	33.389
28.64	69.181	42.912	67.925
61.118	85.064	61.036	29.221
45.507		71.023	70.406
14.44		36.857	53.998
52.084		53.365	47.231
61.241		86.062	54.623
65.075		32.237	106.169
129.157		52.973	73.911
82.176		83.701	107.452
39.578		74.516	50.488
25.33		36.857	164.868
56.019		29.875	61.98
57.563
56.538
18.257
25.125
47.895
30.709
33.146
49.663
