# Supplementary material for: Strong and ductile titanium–oxygen–iron alloys by additive manufacturing
Source: Nature. 2023 May 31;618(7963):63–8. doi: 10.1038/s41586-023-05952-6 (PMC10232360; doi:10.1038/s41586-023-05952-6)
Supplement: Supplementary file 5 — Source Data Fig. 1 [file 41586_2023_5952_MOESM5_ESM.xlsx]

## Sheet: Fig. 1B
Fig. 1B Temperature profile of the central point of layer 13 in a 25-layer coupon by simulation
Time (s)	Temperature (°C)
521.388	834.066
521.451	1158.11
521.514	1215.75
521.576	1158.54
521.639	1075.08
521.702	998.403
521.765	939.019
521.828	896.31
521.891	863.226
521.954	834.591
522.017	809.629
522.08	787.759
522.143	768.576
522.206	751.757
522.269	736.954
522.332	723.85
522.395	712.162
522.458	701.686
522.521	691.668
522.584	683.304
522.647	675.878
522.71	668.973
522.773	662.567
522.836	656.625
522.899	651.102
522.962	645.953
523.025	641.136
523.088	636.616
523.151	632.36
523.214	628.342
523.277	624.536
523.34	620.922
523.403	617.481
523.466	614.199
523.529	611.059
523.591	608.051
523.654	605.163
523.717	602.385
523.78	599.709
523.843	597.123
523.906	594.617
523.969	592.197
524.032	589.906
524.095	587.94
524.158	587.179
524.221	591.826
524.284	625.233
524.347	850.802
524.41	2317.02
524.473	2919.17
524.536	1879.3
524.599	1562.14
524.662	1276.96
524.725	1104.47
524.788	1002.7
524.851	940.116
524.914	900.357
524.977	869.232
525.04	840.879
525.103	815.749
525.166	793.684
525.229	774.428
525.292	757.667
525.355	742.997
525.418	730.074
525.481	718.596
525.543	708.229
525.606	698.294
525.669	688.226
525.732	680.394
525.795	673.482
525.858	667.2
525.921	661.42
525.984	656.065
526.047	651.077
526.11	646.41
526.173	642.028
526.236	637.899
526.299	633.997
526.362	630.298
526.425	626.782
526.488	623.432
526.551	620.233
526.614	617.172
526.677	614.236
526.74	611.415
526.803	608.7
526.866	606.083
526.929	603.561
526.992	601.146
527.055	598.9
527.118	597.117
527.181	597.089
527.244	604.689
527.307	646.076
527.37	819.228
527.433	1151.6
527.496	1181.13
527.558	1128.48
527.621	1055.74
527.684	988.278
527.747	935.675
527.81	897.067
527.873	867.088
527.936	841.471
527.999	819.104
528.062	799.321
528.125	781.777
528.188	766.182
528.251	752.316
528.314	739.947
528.377	728.877
528.44	718.89
528.503	709.822
528.566	701.56
528.629	693.97
528.692	687.193
528.755	680.774
528.818	674.771
528.881	669.182
528.944	663.97
529.007	659.094
529.07	654.517
529.133	650.205
529.196	646.13
529.259	642.269
529.322	638.6
529.385	635.105
529.448	631.769
529.511	628.578
529.573	625.518
529.636	622.579
529.699	619.752
529.762	617.028
529.825	614.4
529.888	611.862
529.951	609.413
530.014	607.069
530.077	604.904
530.14	603.207
530.203	603.032
530.266	607.782
530.329	625.994
530.392	667.842
530.455	724.579
530.518	771.726
530.581	798.365
530.644	807.428
530.707	805.432
530.77	797.839
530.833	787.887
530.896	777.179
530.959	766.512
531.022	756.251
531.085	746.526
531.148	737.398
531.211	728.849
531.274	720.832
531.337	713.32
531.4	706.304
531.463	699.747
531.525	693.61
531.588	687.854
531.651	682.442
531.714	677.344
531.777	672.55
531.84	668.029
531.903	663.744
531.966	659.664
532.029	655.768
532.092	652.039
532.155	648.465
532.218	645.034
532.281	641.737
532.344	638.563
532.407	635.504
532.47	632.553
532.533	629.702
532.596	626.945
532.659	624.276
532.722	621.69
532.785	619.182
532.848	616.747
532.911	614.383
532.974	612.092
533.037	609.889
533.1	607.833
533.163	606.108
533.226	605.233
533.289	606.368
533.352	611.335
533.415	621.538
533.478	636.266
533.54	652.799
533.603	668.176
533.666	680.55
533.729	689.367
533.792	694.922
533.855	697.856
533.918	698.845
533.981	698.443
534.044	697.068
534.107	695.027
534.17	692.535
534.233	689.739
534.296	686.746
534.359	683.627
534.422	680.433
534.485	677.204
534.548	673.965
534.611	670.74
534.674	667.54
534.737	664.377
534.8	661.258
534.863	658.189
534.926	655.174
534.989	652.218
535.052	649.325
535.115	646.496
535.178	643.728
535.241	641.019
535.304	638.367
535.367	635.771
535.43	633.229
535.493	630.74
535.555	628.304
535.618	625.919
535.681	623.585
535.744	621.301
535.807	619.066
535.87	616.879
535.933	614.741
535.996	612.656
536.059	610.637
536.122	608.724
536.185	607.018
536.248	605.738
536.311	605.269
536.374	606.121
536.437	608.728
536.5	613.203
536.563	619.246
536.626	626.26
536.689	633.566
536.752	640.58
536.815	646.893
536.878	652.281
536.941	656.662
537.004	660.052
537.067	662.525
537.13	664.18
537.193	665.124
537.256	665.459
537.319	665.282
537.382	664.676
537.445	663.714
537.507	662.459
537.57	660.964
537.633	659.273
537.696	657.426
537.759	655.454
537.822	653.385
537.885	651.242
537.89	651.072
538.025	646.327
545.093	526.267
552.885	473.412
552.948	473.056
553.011	472.703
553.074	472.351
553.137	472.001
553.2	471.654
553.263	471.308
553.326	470.965
553.389	470.623
553.452	470.283
553.515	469.945
553.578	469.609
553.641	469.274
553.704	468.942
553.767	468.611
553.83	468.282
553.893	467.954
553.956	467.629
554.019	467.305
554.082	466.982
554.145	466.662
554.208	466.343
554.271	466.025
554.334	465.709
554.397	465.395
554.46	465.082
554.523	464.771
554.586	464.462
554.649	464.154
554.712	463.847
554.775	463.543
554.838	463.239
554.901	462.938
554.964	462.638
555.027	462.339
555.09	462.043
555.153	461.748
555.216	461.454
555.279	461.163
555.342	460.873
555.405	460.585
555.468	460.3
555.531	460.016
555.594	459.734
555.656	459.454
555.719	459.177
555.782	458.902
555.845	458.629
555.908	458.359
555.971	458.091
556.034	457.826
556.097	457.564
556.16	457.305
556.223	457.048
556.286	456.795
556.349	456.545
556.412	456.298
556.475	456.055
556.538	455.815
556.601	455.579
556.664	455.347
556.727	455.119
556.79	454.895
556.853	454.676
556.916	454.461
556.979	454.25
557.042	454.044
557.105	453.843
557.168	453.648
557.231	453.457
557.294	453.272
557.357	453.092
557.42	452.918
557.483	452.751
557.546	452.589
557.609	452.434
557.672	452.285
557.735	452.143
557.798	452.008
557.861	451.881
557.924	451.76
557.987	451.648
558.05	451.543
558.113	451.447
558.176	451.359
558.239	451.28
558.302	451.21
558.365	451.149
558.428	451.098
558.491	451.057
558.554	451.026
558.617	451.006
558.68	450.996
558.743	450.998
558.806	451.011
558.869	451.036
558.932	451.074
558.995	451.125
559.058	451.189
559.12	451.267
559.183	451.36
559.246	451.466
559.309	451.588
559.372	451.725
559.435	451.878
559.498	452.048
559.561	452.235
559.624	452.44
559.687	452.664
559.75	452.907
559.813	453.169
559.876	453.452
559.939	453.756
560.002	454.081
560.065	454.427
560.128	454.797
560.191	455.191
560.254	455.61
560.317	456.055
560.38	456.528
560.443	457.029
560.506	457.559
560.569	458.118
560.632	458.706
560.695	459.324
560.758	459.973
560.821	460.654
560.884	461.371
560.947	462.125
561.01	462.919
561.073	463.755
561.136	464.633
561.199	465.553
561.262	466.513
561.325	467.512
561.388	468.551
561.451	469.633
561.514	470.761
561.577	471.942
561.64	473.183
561.703	474.488
561.766	475.859
561.829	477.295
561.892	478.791
561.955	480.338
562.018	481.933
562.081	483.574
562.144	485.268
562.207	487.031
562.27	488.88
562.333	490.834
562.396	492.905
562.459	495.09
562.522	497.378
562.584	499.744
562.647	502.16
562.71	504.61
562.773	507.094
562.836	509.633
562.899	512.281
562.962	515.102
563.025	518.149
563.088	521.446
563.151	524.972
563.214	528.658
563.277	532.416
563.34	536.155
563.403	539.808
563.466	543.371
563.529	546.932
563.592	550.678
563.655	554.841
563.718	559.602
563.781	565.009
563.844	570.895
563.907	577.028
563.97	583.035
564.033	588.698
564.096	593.836
564.159	598.393
564.222	602.664
564.285	607.275
564.348	613.144
564.411	620.998
564.474	630.816
564.537	641.847
564.6	652.871
564.663	662.787
564.726	670.89
564.789	676.964
564.852	681.225
564.915	684.382
564.978	688.017
565.041	695.241
565.104	710.183
565.167	733.841
565.23	760.578
565.293	783.783
565.356	799.796
565.419	808.104
565.482	810.093
565.545	807.779
565.608	803.201
565.671	798.981
565.734	800.902
565.797	825.887
565.86	904.06
565.923	1006.11
565.986	1060.42
566.048	1067.86
566.111	1050.53
566.174	1021.72
566.237	989.971
566.3	960.166
566.363	934.973
566.426	917.695
566.489	922.734
566.552	1036.89
566.615	1728.81
566.678	2284.96
566.741	1769.17
566.804	1576.45
566.867	1439.17
566.93	1286.51
566.993	1178.64
567.056	1101.91
567.119	1046.43
567.182	1009.57
567.245	1006.92
567.308	1157.15
567.371	2077.39
567.434	2244.73
567.497	1789.57
567.56	1605.26
567.623	1498.71
567.686	1330.23
567.749	1216.09
567.812	1136.02
567.875	1077.61
567.938	1036.14
568.001	1016.38
568.064	1041.13
568.127	1123.14
568.19	1194
568.253	1216.79
568.316	1206.47
568.379	1176.29
568.442	1136.53
568.505	1095.52
568.568	1057.62
568.631	1024.57
568.694	997.438
568.757	978.037
568.82	969.095
568.883	971.228
568.946	979.898
569.009	988.523
569.072	992.668
569.135	990.891
569.198	983.82
569.261	973.044
569.324	960.303
569.387	947.13
569.449	934.683
569.512	923.746
569.575	914.839
569.638	908.194
569.701	903.652
569.764	900.637
569.827	898.353
569.89	896.027
569.953	893.127
570.016	889.409
570.079	884.874
570.142	879.659
570.205	873.996
570.268	868.11
570.331	862.24
570.394	856.603
570.457	851.372
570.52	846.628
570.583	842.363
570.646	838.482
570.709	834.845
570.772	831.307
570.835	827.748
570.898	824.089
570.961	820.293
571.024	816.368
571.087	812.349
571.15	808.291
571.213	804.259
571.276	800.312
571.339	796.495
571.402	792.828
571.465	789.311
571.528	785.924
571.591	782.635
571.654	779.409
571.717	776.215
571.78	773.032
571.843	769.847
571.906	766.657
571.969	763.471
572.032	760.298
572.095	757.154
572.158	754.055
572.221	751.003
572.284	748.008
572.347	745.071
572.41	742.172
572.473	739.317
572.536	736.506
572.599	733.693
572.662	730.897
572.725	728.121
572.788	725.297
572.851	722.498
572.913	719.746
572.976	716.873
573.039	714.089
573.102	711.426
573.165	708.439
573.228	705.688
573.291	703.193
573.354	699.745
573.417	697.128
573.48	694.89
573.543	693.626
573.606	691.568
573.669	689.529
573.732	687.951
573.795	686.092
573.858	684.192
573.921	682.516
573.984	680.734
574.047	678.932
574.11	677.227
574.173	675.496
574.236	673.756
574.299	672.071
574.362	670.384
574.425	668.7
574.488	667.05
574.551	665.409
574.614	663.778
574.677	662.17
574.74	660.574
574.803	658.99
574.866	657.424
574.929	655.872
574.992	654.333
575.055	652.811
575.118	651.304
575.181	649.811
575.244	648.335
575.307	646.872
575.37	645.424
575.433	643.991
575.496	642.572
575.559	641.167
575.622	639.776
575.685	638.399
575.748	637.035
575.811	635.684
575.874	634.347
575.937	633.022
576	631.711
576.063	630.413
576.126	629.127
576.189	627.854
576.252	626.594
576.315	625.346
576.377	624.11
576.44	622.886
576.503	621.674
576.566	620.474
576.629	619.285
576.692	618.108
576.755	616.942
576.818	615.787
576.881	614.643
576.944	613.509
577.007	612.387
577.07	611.275
577.133	610.174
577.196	609.083
577.259	608.002
577.322	606.931
577.385	605.87
577.448	604.818
577.511	603.777
577.574	602.745
577.637	601.722
577.7	600.708
577.763	599.705
577.826	598.709
577.889	597.721
577.952	596.739
578.015	595.764
578.078	594.797
578.141	593.837
578.204	592.883
578.267	591.937
578.33	590.997
578.393	590.063
578.456	589.137
578.519	588.219
578.582	587.308
578.645	586.406
578.708	585.512
578.771	584.625
578.834	583.746
578.897	582.874
578.96	582.01
579.023	581.153
579.086	580.304
579.149	579.462
579.212	578.626
579.275	577.798
579.338	576.977
579.401	576.162
579.464	575.354
579.527	574.553
579.59	573.759
579.653	572.971
579.716	572.19
579.779	571.415
579.841	570.646
579.904	569.884
579.967	569.127
580.03	568.377
580.093	567.633
580.156	566.895
580.219	566.162
580.282	565.436
580.345	564.715
580.408	564.001
580.471	563.291
580.534	562.588
580.597	561.89
580.66	561.197
580.723	560.51
580.786	559.828
580.849	559.152
580.912	558.48
580.975	557.814
581.038	557.154
581.101	556.498
581.164	555.847
581.169	555.796
581.265	554.817
582.345	544.773
596.164	470.179
596.227	469.909
596.29	469.641
596.353	469.372
596.416	469.105
596.479	468.838
596.542	468.572
596.605	468.307
596.668	468.042
596.731	467.778
596.794	467.514
596.857	467.251
596.92	466.989
596.983	466.727
597.046	466.467
597.109	466.208
597.172	465.953
597.235	465.71
597.298	465.501
597.36	465.387
597.423	465.513
597.486	466.174
597.549	467.834
597.612	471.028
597.675	476.109
597.738	483.039
597.801	491.382
597.864	500.473
597.927	509.635
597.99	518.36
598.053	526.289
598.116	533.215
598.179	539.081
598.242	543.923
598.305	547.816
598.368	550.864
598.431	553.174
598.494	554.846
598.557	555.971
598.62	556.631
598.683	556.895
598.746	556.826
598.809	556.479
598.872	555.9
598.935	555.131
598.998	554.204
599.061	553.148
599.124	551.988
599.187	550.742
599.25	549.429
599.313	548.063
599.375	546.657
599.438	545.221
599.501	543.764
599.564	542.296
599.627	540.823
599.69	539.35
599.753	537.882
599.816	536.424
599.879	534.979
599.942	533.549
600.005	532.138
600.068	530.747
600.131	529.38
600.194	528.048
600.257	526.781
600.32	525.677
600.383	525.017
600.446	525.524
600.509	528.641
600.572	536.167
600.635	548.761
600.698	564.91
600.761	581.779
600.824	596.88
600.887	608.664
600.95	617.035
601.013	622.583
601.076	625.808
601.139	627.304
601.202	627.563
601.265	626.938
601.328	625.685
601.39	623.992
601.453	621.991
601.516	619.779
601.579	617.423
601.642	614.973
601.705	612.466
601.768	609.929
601.831	607.382
601.894	604.843
601.957	602.325
602.02	599.835
602.083	597.369
602.146	594.925
602.209	592.501
602.272	590.099
602.335	587.726
602.398	585.389
602.461	583.093
602.524	580.836
602.587	578.621
602.65	576.448
602.713	574.318
602.776	572.23
602.839	570.185
602.902	568.183
602.965	566.223
603.028	564.306
603.091	562.433
603.154	560.612
603.217	558.872
603.28	557.325
603.342	556.372
603.405	557.411
603.468	564.75
603.531	587.876
603.594	633.392
603.657	688.187
603.72	731.31
603.783	754.592
603.846	761.839
603.909	759.473
603.972	752.32
604.035	743.141
604.098	733.286
604.161	723.41
604.224	713.796
604.287	704.658
604.35	696.07
604.413	688.039
604.476	680.551
604.539	673.58
604.602	667.098
604.665	661.066
604.728	655.474
604.791	650.288
604.854	645.448
604.917	640.899
604.98	636.599
605.043	632.517
605.106	628.632
605.169	624.925
605.232	621.382
605.295	617.989
605.357	614.734
605.42	611.608
605.483	608.599
605.546	605.699
605.609	602.901
605.672	600.197
605.735	597.579
605.798	595.033
605.861	592.553
605.924	590.137
605.987	587.784
606.05	585.499
606.113	583.286
606.176	581.164
606.239	579.219
606.302	577.814
606.365	578.499
606.428	587.982
606.491	634.834
606.554	823.769
606.617	1102.41
606.68	1130.48
606.743	1090.84
606.806	1027.54
606.869	966.6
606.932	918.078
606.995	881.504
607.058	851.652
607.121	825.832
607.184	803.174
607.247	783.217
607.31	765.601
607.372	750.063
607.435	736.32
607.498	724.102
607.561	713.144
607.624	703.278
607.687	694.334
607.75	686.653
607.813	679.508
607.876	672.841
607.939	666.641
608.002	660.881
608.065	655.52
608.128	650.516
608.191	645.829
608.254	641.425
608.317	637.274
608.38	633.348
608.443	629.626
608.506	626.086
608.569	622.712
608.632	619.488
608.695	616.402
608.758	613.439
608.821	610.592
608.884	607.849
608.947	605.203
609.01	602.646
609.073	600.175
609.136	597.793
609.199	595.535
609.262	593.601
609.324	592.892
609.387	597.63
609.45	630.359
609.513	831.351
609.576	1729.52
609.639	2122.37
609.702	1648.34
609.765	1432.13
609.828	1205.77
609.891	1067.39
609.954	981.441
610.017	927.415
610.08	891.707
610.143	862.531
610.206	836.009
610.269	812.517
610.332	791.845
610.395	773.726
610.458	757.883
610.521	743.964
610.584	731.661
610.647	720.707
610.71	710.879
610.773	701.972
610.836	692.752
610.899	685.083
610.962	678.25
611.025	672.064
611.088	666.384
611.151	661.127
611.214	656.23
611.277	651.65
611.339	647.346
611.402	643.29
611.465	639.453
611.528	635.814
611.591	632.352
611.654	629.052
611.717	625.898
611.78	622.876
611.843	619.977
611.906	617.188
611.969	614.503
612.032	611.913
612.095	609.416
612.158	607.025
612.221	604.806
612.284	603.061
612.347	603.087
612.41	610.727
612.473	651.062
612.536	809.025
612.599	1093.26
612.662	1131.17
612.725	1093.32
612.788	1033.24
612.851	974.431
612.914	927.224
612.977	891.701
613.04	863.372
613.103	839.004
613.166	817.722
613.229	798.878
613.292	782.144
613.354	767.231
613.417	753.936
613.48	742.045
613.543	731.375
613.606	721.73
613.669	712.954
613.732	704.945
613.795	697.602
613.858	690.922
613.921	685.034
613.984	679.364
614.047	674.007
614.11	668.975
614.173	664.248
614.236	659.797
614.299	655.597
614.362	651.621
614.425	647.848
614.488	644.258
614.551	640.835
614.614	637.563
614.677	634.428
614.74	631.421
614.803	628.528
614.866	625.743
614.929	623.056
614.992	620.461
615.055	617.953
615.118	615.532
615.181	613.213
615.244	611.076
615.306	609.418
615.369	609.314
615.432	614.167
615.495	632.327
615.558	673.325
615.621	728.104
615.684	773.206
615.747	798.685
615.81	807.448
615.873	805.636
615.936	798.447
615.999	788.968
616.062	778.748
616.125	768.548
616.188	758.724
616.251	749.41
616.314	740.654
616.377	732.46
616.44	724.771
616.503	717.557
616.566	710.796
616.629	704.471
616.692	698.543
616.755	692.976
616.818	687.738
616.881	682.796
616.944	678.122
617.007	673.699
617.07	669.533
617.133	665.596
617.196	661.849
617.259	658.264
617.321	654.821
617.384	651.506
617.447	648.312
617.51	645.228
617.573	642.25
617.636	639.37
617.699	636.583
617.762	633.882
617.825	631.264
617.888	628.723
617.951	626.255
618.014	623.857
618.077	621.526
618.14	619.265
618.203	617.09
618.266	615.063
618.329	613.374
618.392	612.55
618.455	613.76
618.518	618.801
618.581	629.001
618.644	643.567
618.707	659.791
618.77	674.809
618.833	686.868
618.896	695.449
618.959	700.849
619.022	703.715
619.085	704.697
619.148	704.337
619.211	703.04
619.273	701.1
619.336	698.724
619.399	696.058
619.462	693.202
619.525	690.224
619.588	687.176
619.651	684.09
619.714	680.99
619.777	677.895
619.84	674.82
619.903	671.776
619.966	668.769
620.029	665.804
620.092	662.886
620.155	660.018
620.218	657.201
620.281	654.438
620.344	651.73
620.407	649.08
620.47	646.488
620.533	643.952
620.596	641.47
620.659	639.04
620.722	636.659
620.785	634.326
620.848	632.039
620.911	629.799
620.974	627.603
621.037	625.451
621.1	623.345
621.163	621.287
621.226	619.292
621.288	617.402
621.351	615.723
621.414	614.479
621.477	614.064
621.54	614.992
621.603	617.687
621.666	622.243
621.729	628.34
621.792	635.371
621.855	642.66
621.918	649.633
621.981	655.895
622.044	661.231
622.107	665.569
622.17	668.929
622.233	671.385
622.296	673.04
622.359	674.001
622.422	674.37
622.485	674.24
622.548	673.693
622.611	672.801
622.674	671.624
622.737	670.212
622.8	668.608
622.863	666.847
622.926	664.963
622.989	662.979
623.052	660.918
623.057	660.754
623.194	656.071
630.283	536.101
638.052	482.165
638.115	481.799
638.178	481.435
638.241	481.073
638.304	480.714
638.367	480.356
638.429	480.001
638.492	479.647
638.555	479.296
638.618	478.946
638.681	478.598
638.744	478.253
638.807	477.908
638.87	477.566
638.933	477.226
638.996	476.887
639.059	476.55
639.122	476.215
639.185	475.881
639.248	475.55
639.311	475.22
639.374	474.891
639.437	474.564
639.5	474.239
639.563	473.916
639.626	473.594
639.689	473.274
639.752	472.955
639.815	472.638
639.878	472.323
639.941	472.009
640.004	471.697
640.067	471.387
640.13	471.078
640.193	470.771
640.256	470.466
640.319	470.163
640.382	469.862
640.445	469.562
640.508	469.265
640.571	468.97
640.634	468.677
640.697	468.386
640.76	468.097
640.823	467.811
640.886	467.527
640.949	467.246
641.012	466.967
641.075	466.692
641.138	466.419
641.201	466.149
641.264	465.883
641.327	465.619
641.39	465.359
641.453	465.103
641.516	464.85
641.579	464.601
641.642	464.356
641.705	464.114
641.768	463.877
641.831	463.645
641.893	463.416
641.956	463.193
642.019	462.974
642.082	462.76
642.145	462.552
642.208	462.348
642.271	462.15
642.334	461.958
642.397	461.771
642.46	461.591
642.523	461.416
642.586	461.248
642.649	461.087
642.712	460.932
642.775	460.784
642.838	460.644
642.901	460.51
642.964	460.385
643.027	460.267
643.09	460.157
643.153	460.056
643.216	459.963
643.279	459.879
643.342	459.804
643.405	459.738
643.468	459.682
643.531	459.636
643.594	459.601
643.657	459.576
643.72	459.561
643.783	459.558
643.846	459.567
643.909	459.587
643.972	459.62
644.035	459.665
644.098	459.724
644.161	459.796
644.224	459.882
644.287	459.982
644.35	460.097
644.413	460.228
644.476	460.374
644.539	460.536
644.602	460.715
644.665	460.911
644.728	461.125
644.791	461.358
644.854	461.61
644.917	461.882
644.98	462.175
645.043	462.488
645.106	462.823
645.169	463.18
645.232	463.559
645.294	463.962
645.357	464.389
645.42	464.843
645.483	465.323
645.546	465.832
645.609	466.369
645.672	466.936
645.735	467.532
645.798	468.157
645.861	468.813
645.924	469.501
645.987	470.222
646.05	470.978
646.113	471.774
646.176	472.61
646.239	473.489
646.302	474.41
646.365	475.373
646.428	476.376
646.491	477.419
646.554	478.501
646.617	479.625
646.68	480.797
646.743	482.021
646.806	483.306
646.869	484.656
646.932	486.072
646.995	487.552
647.058	489.091
647.121	490.681
647.184	492.317
647.247	494
647.31	495.736
647.373	497.543
647.436	499.437
647.499	501.438
647.562	503.557
647.625	505.794
647.688	508.134
647.751	510.551
647.814	513.02
647.877	515.52
647.94	518.05
648.003	520.639
648.066	523.339
648.129	526.213
648.192	529.311
648.255	532.657
648.318	536.224
648.381	539.946
648.444	543.731
648.507	547.487
648.57	551.155
648.633	554.734
648.696	558.316
648.758	562.104
648.821	566.325
648.884	571.137
648.947	576.598
649.01	582.519
649.073	588.654
649.136	594.689
649.199	600.275
649.262	605.271
649.325	609.74
649.388	614.012
649.451	618.688
649.514	624.623
649.577	632.521
649.64	642.392
649.703	653.378
649.766	664.299
649.829	674.066
649.892	682.024
649.955	687.987
650.018	692.178
650.081	695.314
650.144	698.991
650.207	706.275
650.27	721.158
650.333	744.267
650.396	770.104
650.459	792.541
650.522	808.02
650.585	816.111
650.648	818.094
650.711	815.914
650.774	811.566
650.837	807.62
650.9	809.803
650.963	834.094
651.026	905.774
651.089	996.9
651.152	1045.05
651.215	1054
651.278	1040.6
651.341	1015.98
651.404	987.705
651.467	960.524
651.53	937.227
651.593	921.411
651.656	927.216
651.719	1027.29
651.782	1395.62
651.845	1613.17
651.908	1542.15
651.971	1432.27
652.034	1327.52
652.097	1226.34
652.16	1143.64
652.222	1080.55
652.285	1033.29
652.348	1001.76
652.411	1000.61
652.474	1112.59
652.537	1514.3
652.6	1691.83
652.663	1592.02
652.726	1490.19
652.789	1379.97
652.852	1269.47
652.915	1181.42
652.978	1114.96
653.041	1064.71
653.104	1028.58
653.167	1011.59
653.23	1032.05
653.293	1098.15
653.356	1158
653.419	1180.38
653.482	1174.57
653.545	1150.91
653.608	1117.78
653.671	1082.39
653.734	1048.92
653.797	1019.3
653.86	994.772
653.923	977.222
653.986	969.218
654.049	971.336
654.112	979.425
654.175	987.474
654.238	991.424
654.301	989.922
654.364	983.486
654.427	973.548
654.49	961.703
654.553	949.371
654.616	937.683
654.679	927.438
654.742	919.201
654.805	913.216
654.868	909.297
654.931	906.83
654.994	904.979
655.057	902.971
655.12	900.292
655.183	896.744
655.246	892.374
655.309	887.355
655.372	881.91
655.435	876.283
655.498	870.719
655.561	865.423
655.624	860.551
655.686	856.174
655.749	852.26
655.812	848.701
655.875	845.348
655.938	842.055
656.001	838.708
656.064	835.239
656.127	831.624
656.19	827.876
656.253	824.037
656.316	820.167
656.379	816.331
656.442	812.587
656.505	808.974
656.568	805.508
656.631	802.182
656.694	798.972
656.757	795.844
656.82	792.767
656.883	789.709
656.946	786.654
657.009	783.59
657.072	780.521
657.135	777.456
657.198	774.41
657.261	771.4
657.324	768.437
657.387	765.532
657.45	762.686
657.513	759.898
657.576	757.16
657.639	754.464
657.702	751.801
657.765	749.163
657.828	746.544
657.891	743.94
657.954	741.351
658.017	738.778
658.08	736.22
658.143	733.686
658.206	731.172
658.269	728.683
658.332	726.218
658.395	723.763
658.458	721.339
658.521	718.908
658.584	716.488
658.647	714.092
658.71	711.622
658.773	709.244
658.836	706.766
658.899	704.235
658.962	701.928
659.025	698.855
659.088	696.692
659.15	694.773
659.213	693.43
659.276	691.562
659.339	689.906
659.402	688.261
659.465	686.512
659.528	684.888
659.591	683.209
659.654	681.532
659.717	679.909
659.78	678.257
659.843	676.631
659.906	675.026
659.969	673.429
660.032	671.857
660.095	670.292
660.158	668.739
660.221	667.205
660.284	665.682
660.347	664.176
660.41	662.682
660.473	661.201
660.536	659.734
660.599	658.279
660.662	656.838
660.725	655.41
660.788	653.996
660.851	652.597
660.914	651.211
660.977	649.837
661.04	648.477
661.103	647.13
661.166	645.794
661.229	644.472
661.292	643.161
661.355	641.862
661.418	640.576
661.481	639.302
661.544	638.039
661.607	636.789
661.67	635.55
661.733	634.323
661.796	633.107
661.859	631.902
661.922	630.708
661.985	629.525
662.048	628.353
662.111	627.192
662.174	626.041
662.237	624.9
662.3	623.77
662.363	622.65
662.426	621.54
662.489	620.44
662.551	619.35
662.614	618.269
662.677	617.198
662.74	616.136
662.803	615.084
662.866	614.041
662.929	613.006
662.992	611.981
663.055	610.965
663.118	609.957
663.181	608.958
663.244	607.968
663.307	606.986
663.37	606.012
663.433	605.046
663.496	604.089
663.559	603.139
663.622	602.198
663.685	601.264
663.748	600.338
663.811	599.42
663.874	598.508
663.937	597.602
664	596.702
664.063	595.809
664.126	594.921
664.189	594.039
664.252	593.163
664.315	592.293
664.378	591.429
664.441	590.571
664.504	589.718
664.567	588.872
664.63	588.033
664.693	587.201
664.756	586.376
664.819	585.557
664.882	584.746
664.945	583.94
665.008	583.142
665.071	582.35
665.134	581.564
665.197	580.785
665.26	580.012
665.323	579.245
665.386	578.484
665.449	577.73
665.512	576.981
665.575	576.238
665.638	575.502
665.701	574.771
665.764	574.045
665.827	573.326
665.89	572.612
665.953	571.904
666.015	571.201
666.078	570.504
666.141	569.812
666.204	569.126
666.267	568.445
666.33	567.769
666.335	567.715
666.43	566.707
667.516	556.243
681.33	478.525
681.393	478.243
681.456	477.961
681.519	477.68
681.582	477.399
681.645	477.12
681.708	476.841
681.771	476.562
681.834	476.284
681.897	476.007
681.96	475.731
682.023	475.455
682.086	475.18
682.149	474.906
682.212	474.632
682.275	474.361
682.338	474.093
682.401	473.838
682.464	473.618
682.527	473.495
682.59	473.617
682.653	474.277
682.716	475.934
682.779	479.102
682.842	484.109
682.905	490.906
682.968	499.067
683.031	507.949
683.094	516.935
683.156	525.51
683.219	533.306
683.282	540.134
683.345	545.941
683.408	550.753
683.471	554.657
683.534	557.748
683.597	560.126
683.66	561.882
683.723	563.103
683.786	563.867
683.849	564.241
683.912	564.285
683.975	564.052
684.038	563.585
684.101	562.925
684.164	562.102
684.227	561.147
684.29	560.082
684.353	558.93
684.416	557.705
684.479	556.424
684.542	555.098
684.605	553.739
684.668	552.354
684.731	550.953
684.794	549.543
684.857	548.128
684.92	546.713
684.983	545.303
685.046	543.902
685.109	542.511
685.171	541.134
685.234	539.774
685.297	538.436
685.36	537.129
685.423	535.887
685.486	534.81
685.549	534.181
685.612	534.709
685.675	537.771
685.738	545.039
685.801	557.076
685.864	572.473
685.927	588.572
685.99	602.989
686.053	614.301
686.116	622.548
686.179	628.055
686.242	631.365
686.305	633.027
686.368	633.478
686.431	633.061
686.494	632.029
686.557	630.561
686.62	628.787
686.683	626.798
686.746	624.659
686.809	622.418
686.872	620.108
686.935	617.756
686.998	615.381
687.061	613
687.123	610.628
687.186	608.277
687.249	605.95
687.312	603.652
687.375	601.386
687.438	599.152
687.501	596.944
687.564	594.758
687.627	592.595
687.69	590.455
687.753	588.342
687.816	586.26
687.879	584.217
687.942	582.208
688.005	580.235
688.068	578.299
688.131	576.399
688.194	574.537
688.257	572.714
688.32	570.937
688.383	569.239
688.446	567.729
688.509	566.802
688.572	567.798
688.635	574.683
688.698	595.687
688.761	635.911
688.824	684.712
688.887	724.391
688.95	747.384
689.013	756.07
689.076	755.641
689.138	750.322
689.201	742.719
689.264	734.211
689.327	725.498
689.39	716.907
689.453	708.643
689.516	700.814
689.579	693.447
689.642	686.541
689.705	680.078
689.768	674.033
689.831	668.384
689.894	663.1
689.957	658.153
690.02	653.533
690.083	649.206
690.146	645.136
690.209	641.285
690.272	637.625
690.335	634.132
690.398	630.789
690.461	627.582
690.524	624.498
690.587	621.529
690.65	618.666
690.713	615.901
690.776	613.228
690.839	610.641
690.902	608.134
690.965	605.703
691.028	603.342
691.09	601.047
691.153	598.817
691.216	596.642
691.279	594.522
691.342	592.479
691.405	590.599
691.468	589.24
691.531	589.879
691.594	598.569
691.657	638.641
691.72	771.582
691.783	960.69
691.846	1027.49
691.909	1016.95
691.972	978.406
692.035	935.153
692.098	897.689
692.161	867.071
692.224	841.05
692.287	818.523
692.35	798.681
692.413	781.114
692.476	765.488
692.539	751.583
692.602	739.175
692.665	728.061
692.728	718.017
692.791	708.915
692.854	700.657
692.917	693.127
692.98	686.237
693.043	680.106
693.105	674.455
693.168	669.159
693.231	664.183
693.294	659.505
693.357	655.102
693.42	650.951
693.483	647.027
693.546	643.308
693.609	639.775
693.672	636.41
693.735	633.198
693.798	630.123
693.861	627.176
693.924	624.343
693.987	621.617
694.05	618.989
694.113	616.451
694.176	613.997
694.239	611.625
694.302	609.339
694.365	607.181
694.428	605.338
694.491	604.636
694.554	608.809
694.617	636.127
694.68	773.023
694.743	1172.33
694.806	1338.48
694.869	1280.55
694.932	1177.74
694.995	1074.83
695.058	995.312
695.12	939.38
695.183	900.802
695.246	871.555
695.309	846.307
695.372	824.016
695.435	804.216
695.498	786.661
695.561	771.094
695.624	757.3
695.687	745.043
695.75	734.111
695.813	724.299
695.876	715.421
695.939	707.349
696.002	699.965
696.065	693.055
696.128	687.158
696.191	681.425
696.254	676.054
696.317	671.05
696.38	666.377
696.443	661.997
696.506	657.877
696.569	653.988
696.632	650.304
696.695	646.806
696.758	643.474
696.821	640.293
696.884	637.249
696.947	634.329
697.01	631.524
697.072	628.823
697.135	626.218
697.198	623.704
697.261	621.277
697.324	618.951
697.387	616.793
697.45	615.087
697.513	615.037
697.576	621.747
697.639	654.993
697.702	768.693
697.765	957.888
697.828	1037.2
697.891	1031.05
697.954	994.265
698.017	951.307
698.08	913.719
698.143	883.591
698.206	858.536
698.269	836.849
698.332	817.773
698.395	800.771
698.458	785.574
698.521	771.926
698.584	759.663
698.647	748.621
698.71	738.648
698.773	729.61
698.836	721.359
698.899	713.795
698.962	706.847
699.025	700.44
699.087	694.507
699.15	689.008
699.213	683.98
699.276	679.203
699.339	674.676
699.402	670.398
699.465	666.351
699.528	662.517
699.591	658.873
699.654	655.403
699.717	652.09
699.78	648.919
699.843	645.879
699.906	642.957
699.969	640.144
700.032	637.432
700.095	634.812
700.158	632.279
700.221	629.827
700.284	627.457
700.347	625.187
700.41	623.09
700.473	621.45
700.536	621.26
700.599	625.549
700.662	641.354
700.725	676.29
700.788	723.424
700.851	764.252
700.914	789.36
700.977	799.961
701.04	800.674
701.102	795.882
701.165	788.458
701.228	779.958
701.291	771.185
701.354	762.544
701.417	754.225
701.48	746.31
701.543	738.834
701.606	731.79
701.669	725.144
701.732	718.875
701.795	712.966
701.858	707.405
701.921	702.164
701.984	697.216
702.047	692.535
702.11	688.096
702.173	683.878
702.236	679.862
702.299	676.036
702.362	672.395
702.425	668.92
702.488	665.588
702.551	662.38
702.614	659.285
702.677	656.294
702.74	653.399
702.803	650.595
702.866	647.876
702.929	645.238
702.992	642.674
703.054	640.183
703.117	637.758
703.18	635.398
703.243	633.101
703.306	630.869
703.369	628.718
703.432	626.709
703.495	625.027
703.558	624.167
703.621	625.209
703.684	629.791
703.747	639.117
703.81	652.507
703.873	667.552
703.936	681.648
703.999	693.139
704.062	701.476
704.125	706.892
704.188	709.941
704.251	711.201
704.314	711.159
704.377	710.192
704.44	708.579
704.503	706.518
704.566	704.148
704.629	701.569
704.692	698.852
704.755	696.045
704.818	693.184
704.881	690.294
704.944	687.394
705.007	684.499
705.069	681.617
705.132	678.757
705.195	675.927
705.258	673.132
705.321	670.376
705.384	667.661
705.447	664.989
705.51	662.362
705.573	659.781
705.636	657.249
705.699	654.767
705.762	652.334
705.825	649.948
705.888	647.607
705.951	645.307
706.014	643.049
706.077	640.831
706.14	638.653
[truncated: 3,575 more rows]

## Sheet: Fig. 1C
Fig. 1C
Deposition of layer n	Average temperature (°C)
	200 mm/min, 15 s	400 mm/min, 15 s	800 mm/min, 0 s	800 mm/min, 15 s	800 mm/min, 60 s	600 mm/min, 15 s	800 mm/min, 120 s	1200 mm/min, 15 s
4	675.011	604.568	581.869	483.809	332.673	532.656	246.034	397.678
5	676.523	630.401	613.277	515.756	352.645	567.5	256.713	436.767
6	726.055	630.636	644.051	520.401	353.665	569.735	257.067	442.591
7	704.096	649.897	652.647	550.017	367.489	591.675	264.033	467.61
8	720.245	650.866	683.928	555.036	366.419	595.812	262.752	471.908
9	693.935	658.312	684.992	564.87	374.432	607.472	266.744	490.454
10	723.911	648.928	702.846	559.796	370.307	601.214	264.238	487.602
11	697.101	660.579	693.931	576.472	377.842	611.952	267.827	500.747
12	723.457	657.321	718.256	575.921	374.514	610.853	265.436	499.975
13	693.951	660.298	707.454	578.016	378.668	615.996	267.455	510.47
14	711.931	650.465	723.71	572.57	374.065	608.582	264.667	505.999
15		658.543	706.617	583.078	378.899	614.773	266.904
16		--	729.381	581.815	375.568	612.941	264.623
17		--	713.204	579.548	378.277	615.011	265.653
18		--	729.588	574.663	373.912	608.244	263.291
19		--	708.987	582.438	377.396	611.869	264.642
20		--	730.581	581.34	374.497	610.385	262.885
21		--	711.858	578.153	376.074	610.846	262.953
22		--	728.801	572.747	372.657	605.648	261.319
23		--	707.123	580.255	375.176	608.27	261.675
24		--	729.326	580.794	372.878	608.464	260.296
25		--	701.439	567.826	361.18	594.429	248.841
