# Supplementary material for: Strong and ductile titanium–oxygen–iron alloys by additive manufacturing
Source: Nature. 2023 May 31;618(7963):63–8. doi: 10.1038/s41586-023-05952-6 (PMC10232360; doi:10.1038/s41586-023-05952-6)
Supplement: Supplementary file 6 — Source Data Fig. 4 [file 41586_2023_5952_MOESM6_ESM.xlsx]

## Sheet: Fig.4b
Fig. 4b
Single octahedral interstitial O in Ti BCC/HCP interface 80-atom supercell
Layer No.	Total Energy (eV)	Relative energy (eV)
1	-1243.21	0.133329
2	-1243.07	0.271449
3	-1243.05	0.291598
4	-1243.04	0.300683
5	-1243.04	0.304769
6	-1243.04	0.305643
7	-1243.03	0.307187
8	-1243.04	0.299878
9	-1243.07	0.271339
10	-1243.17	0.170802
11	-1243.34	0
12	-1243.28	0.0608891
13	-1243.23	0.109923
14	-1243.21	0.129339
15	-1243.21	0.130962
16	-1243.21	0.13303
17	-1243.21	0.135995
18	-1243.21	0.129443
19	-1243.23	0.110243
20	-1243.29	0.0511341

## Sheet: Fig. 4c
Fig. 4c
Single substitutional Fe in Ti BCC/HCP interface 80-atom supercell
Layer No.	Total Energy (eV)	Relative energy (eV)
1	-1233.03	0.256652
2	-1233.26	0.022133
3	-1233.27	0.017557
4	-1233.28	0.006484
5	-1233.29	0
6	-1233.28	0.003174
7	-1233.28	0.002914
8	-1233.25	0.037782
9	-1233.21	0.080607
10	-1233.02	0.270739
11	-1232.64	0.648617
12	-1232.57	0.71729
13	-1232.52	0.763682
14	-1232.48	0.806371
15	-1232.47	0.821322
16	-1232.46	0.821948
17	-1232.48	0.802535
18	-1232.51	0.777885
19	-1232.54	0.751387
20	-1232.63	0.656442

## Sheet: Fig. 4d
Fig. 4d
Pair substitutional Fe atoms in a 3x3x3 BCC-Fe 54-atom supercell
Fe-Fe distance (nm)	Total energy (eV)	Relatie Energy (eV)
0.2806	-418.552	0.844697
0.3239	-419.124	0.271971
0.4581	-419.302	0.0938257
0.5611	-419.396	0
0.706	-418.928	0.467977
0.8417	-418.759	0.637027

## Sheet: Fig. 4e
Fig. 4e
Pair octahedral interstitiall O atoms in a 4x4x3 HCP-Fe 96-atom supercell
O-O distance (nm)	Total energy (eV)	Relatie Energy (eV)
0.2313	-839.035	0.628367
0.2736	-839.499	0.163843
0.3728	-839.602	0.061444
0.4624	-839.644	0.0192127
0.5061	-839.663	0
0.5471	-839.643	0.0201049
0.5567	-839.6	0.0628831
0.6857	-839.605	0.0576783
