# Supplementary material for: Strong and ductile titanium–oxygen–iron alloys by additive manufacturing
Source: Nature. 2023 May 31;618(7963):63–8. doi: 10.1038/s41586-023-05952-6 (PMC10232360; doi:10.1038/s41586-023-05952-6)
Supplement: Supplementary file 7 — Source Data Extended Data Fig. 5 [file 41586_2023_5952_MOESM7_ESM.xlsx]

## Sheet: Misorientation profile
Ti-0.14O-3.23Fe				Ti-0.34O-3.25Fe				Ti-0.50O-3.17Fe				Ti-0.67O-3.30Fe				Ti-0.35O-3.32Fe				Ti-6Al-4V-0.22O-0.20Fe
Misorientation angle (degree)	Relative Frequency (%)			Misorientation angle (degree)	Relative Frequency (%)			Misorientation angle (degree)	Relative Frequency (%)			Misorientation angle (degree)	Relative Frequency (%)			Misorientation angle (degree)	Relative Frequency (%)			Misorientation angle (degree)	Relative Frequency (%)
0.5	0			0.5	0			0.5	0			0.5	0			0.5	0			0.5	0
1.5	0			1.5	0			1.5	0			1.5	0			1.5	0			1.5	0
2.5	0			2.5	0			2.5	0			2.5	0			2.5	0			2.5	0
3.5	0			3.5	0			3.5	0			3.5	0			3.5	0			3.5	0
4.5	0			4.5	0			4.5	0			4.5	0			4.5	0			4.5	0
5.5	0.24			5.5	0.04			5.5	0.04			5.5	0.04			5.5	0.12328			5.5	0.09
6.5	0.21			6.5	0.07			6.5	0.04			6.5	0.07			6.5	0.12328			6.5	0.05
7.5	0.51			7.5	0.25			7.5	0.14			7.5	0.23			7.5	0.32874			7.5	0.08
8.5	1.32			8.5	1.18			8.5	0.79			8.5	0.84			8.5	1.28416			8.5	0.22
9.5	2.45			9.5	2.73			9.5	2.49			9.5	2.08			9.5	3.17444			9.5	0.56
10.5	2.39			10.5	2.45			10.5	3.02			10.5	2.48			10.5	2.97925			10.5	0.9
11.5	1.09			11.5	0.83			11.5	1.33			11.5	1.14			11.5	0.86295			11.5	0.69
12.5	0.23			12.5	0.11			12.5	0.21			12.5	0.2			12.5	0.11301			12.5	0.24
13.5	0.03			13.5	0.01			13.5	0.02			13.5	0.02			13.5	0.02055			13.5	0.05
14.5	0.01			14.5	0.01			14.5	0.01			14.5	0.01			14.5	0.02055			14.5	0.01
15.5	0.01			15.5	0.01			15.5	0.01			15.5	0.01			15.5	0.02055			15.5	0.01
16.5	0.01			16.5	0.01			16.5	0.01			16.5	0.01			16.5	0.03082			16.5	0.01
17.5	0.01			17.5	0.02			17.5	0.01			17.5	0.01			17.5	0.04109			17.5	0.01
18.5	0.02			18.5	0.02			18.5	0.01			18.5	0.01			18.5	0.03082			18.5	0.01
19.5	0.02			19.5	0.02			19.5	0.01			19.5	0.01			19.5	0.03082			19.5	0.01
20.5	0.02			20.5	0.02			20.5	0.01			20.5	0.01			20.5	0.04109			20.5	0.01
21.5	0.01			21.5	0.02			21.5	0.01			21.5	0.01			21.5	0.04109			21.5	0
22.5	0.02			22.5	0.01			22.5	0.01			22.5	0.01			22.5	0.02055			22.5	0
23.5	0.02			23.5	0.01			23.5	0.01			23.5	0.01			23.5	0.02055			23.5	0
24.5	0.02			24.5	0.01			24.5	0.01			24.5	0.01			24.5	0.02055			24.5	0
25.5	0.02			25.5	0.01			25.5	0.01			25.5	0.01			25.5	0.02055			25.5	0
26.5	0.02			26.5	0.02			26.5	0.01			26.5	0.01			26.5	0.02055			26.5	0.01
27.5	0.03			27.5	0.02			27.5	0.01			27.5	0.01			27.5	0.02055			27.5	0.01
28.5	0.06			28.5	0.12			28.5	0.02			28.5	0.02			28.5	0.02055			28.5	0.01
29.5	0.16			29.5	1.12			29.5	0.08			29.5	0.12			29.5	0.10273			29.5	0.01
30.5	0.08			30.5	0.41			30.5	0.04			30.5	0.07			30.5	0.10273			30.5	0.01
31.5	0.07			31.5	0.2			31.5	0.04			31.5	0.04			31.5	0.10273			31.5	0.01
32.5	0.08			32.5	0.14			32.5	0.04			32.5	0.03			32.5	0.16437			32.5	0.01
33.5	0.08			33.5	0.13			33.5	0.04			33.5	0.03			33.5	0.16437			33.5	0.01
34.5	0.09			34.5	0.24			34.5	0.05			34.5	0.03			34.5	0.12328			34.5	0.01
35.5	0.08			35.5	0.24			35.5	0.04			35.5	0.02			35.5	0.08219			35.5	0.01
36.5	0.05			36.5	0.11			36.5	0.03			36.5	0.02			36.5	0.05137			36.5	0.01
37.5	0.03			37.5	0.05			37.5	0.02			37.5	0.02			37.5	0.03082			37.5	0.01
38.5	0.03			38.5	0.03			38.5	0.02			38.5	0.01			38.5	0.05137			38.5	0
39.5	0.03			39.5	0.03			39.5	0.02			39.5	0.01			39.5	0.04109			39.5	0
40.5	0.13			40.5	0.07			40.5	0.03			40.5	0.03			40.5	0.05137			40.5	0.01
41.5	0.53			41.5	0.44			41.5	0.17			41.5	0.23			41.5	0.16437			41.5	0.02
42.5	0.51			42.5	0.57			42.5	0.22			42.5	0.3			42.5	0.13355			42.5	0.02
43.5	0.2			43.5	0.2			43.5	0.07			43.5	0.09			43.5	0.06164			43.5	0.01
44.5	0.08			44.5	0.07			44.5	0.03			44.5	0.03			44.5	0.04109			44.5	0.01
45.5	0.05			45.5	0.04			45.5	0.02			45.5	0.02			45.5	0.02055			45.5	0.01
46.5	0.04			46.5	0.03			46.5	0.02			46.5	0.02			46.5	0.02055			46.5	0.01
47.5	0.03			47.5	0.03			47.5	0.02			47.5	0.02			47.5	0.02055			47.5	0.01
48.5	0.04			48.5	0.04			48.5	0.02			48.5	0.02			48.5	0.03082			48.5	0.01
49.5	0.03			49.5	0.04			49.5	0.02			49.5	0.01			49.5	0.03082			49.5	0.01
50.5	0.03			50.5	0.04			50.5	0.02			50.5	0.01			50.5	0.03082			50.5	0.01
51.5	0.04			51.5	0.04			51.5	0.02			51.5	0.02			51.5	0.04109			51.5	0.01
52.5	0.05			52.5	0.04			52.5	0.02			52.5	0.01			52.5	0.05137			52.5	0.01
53.5	0.06			53.5	0.06			53.5	0.03			53.5	0.02			53.5	0.05137			53.5	0.01
54.5	0.08			54.5	0.08			54.5	0.03			54.5	0.02			54.5	0.06164			54.5	0.02
55.5	0.16			55.5	0.1			55.5	0.04			55.5	0.03			55.5	0.08219			55.5	0.05
56.5	0.65			56.5	0.17			56.5	0.14			56.5	0.12			56.5	0.22601			56.5	0.48
57.5	3.94			57.5	1.92			57.5	2.5			57.5	1.92			57.5	1.57181			57.5	3.3
58.5	9.8			58.5	8.57			58.5	10.3			58.5	8.66			58.5	5.59893			58.5	7.46
59.5	13.39			59.5	11.92			59.5	14.34			59.5	14.24			59.5	11.4033			59.5	9.18
60.5	13			60.5	12.19			60.5	14.74			60.5	15.03			60.5	15.5948			60.5	9.93
61.5	9.11			61.5	8.14			61.5	9.3			61.5	9.44			61.5	13.232			61.5	6.3
62.5	7.55			62.5	4.37			62.5	5.36			62.5	5.78			62.5	8.44463			62.5	7.81
63.5	7.9			63.5	6.33			63.5	8.28			63.5	9.93			63.5	8.43435			63.5	20.29
64.5	4.5			64.5	5.63			64.5	5.63			64.5	7.32			64.5	5.69139			64.5	16.17
65.5	0.8			65.5	0.81			65.5	0.56			65.5	0.81			65.5	0.98623			65.5	2.5
66.5	0.13			66.5	0.12			66.5	0.06			66.5	0.05			66.5	0.18492			66.5	0.16
67.5	0.06			67.5	0.07			67.5	0.05			67.5	0.03			67.5	0.14383			67.5	0.03
68.5	0.05			68.5	0.07			68.5	0.04			68.5	0.03			68.5	0.14383			68.5	0.02
69.5	0.05			69.5	0.06			69.5	0.04			69.5	0.03			69.5	0.1541			69.5	0.01
70.5	0.05			70.5	0.05			70.5	0.03			70.5	0.03			70.5	0.09246			70.5	0.01
71.5	0.04			71.5	0.05			71.5	0.03			71.5	0.02			71.5	0.06164			71.5	0.01
72.5	0.04			72.5	0.06			72.5	0.02			72.5	0.03			72.5	0.08219			72.5	0.01
73.5	0.04			73.5	0.08			73.5	0.02			73.5	0.03			73.5	0.09246			73.5	0.01
74.5	0.04			74.5	0.09			74.5	0.02			74.5	0.02			74.5	0.06164			74.5	0.01
75.5	0.05			75.5	0.1			75.5	0.03			75.5	0.03			75.5	0.05137			75.5	0.01
76.5	0.07			76.5	0.16			76.5	0.03			76.5	0.03			76.5	0.06164			76.5	0.01
77.5	0.09			77.5	0.3			77.5	0.05			77.5	0.06			77.5	0.08219			77.5	0.01
78.5	0.1			78.5	0.37			78.5	0.05			78.5	0.07			78.5	0.08219			78.5	0.01
79.5	0.06			79.5	0.19			79.5	0.04			79.5	0.06			79.5	0.06164			79.5	0.01
80.5	0.04			80.5	0.08			80.5	0.03			80.5	0.03			80.5	0.03082			80.5	0.01
81.5	0.04			81.5	0.05			81.5	0.02			81.5	0.02			81.5	0.02055			81.5	0.01
82.5	0.04			82.5	0.05			82.5	0.02			82.5	0.02			82.5	0.04109			82.5	0.01
83.5	0.03			83.5	0.05			83.5	0.02			83.5	0.02			83.5	0.04109			83.5	0.01
84.5	0.05			84.5	0.05			84.5	0.02			84.5	0.01			84.5	0.04109			84.5	0.01
85.5	0.06			85.5	0.06			85.5	0.02			85.5	0.02			85.5	0.05137			85.5	0.01
86.5	0.14			86.5	0.1			86.5	0.04			86.5	0.03			86.5	0.10273			86.5	0.04
87.5	0.76			87.5	0.42			87.5	0.28			87.5	0.28			87.5	0.52394			87.5	0.38
88.5	3.95			88.5	3.4			88.5	3.08			88.5	3.02			88.5	3.69838			88.5	2.86
89.5	9.51			89.5	14.84			89.5	12.02			89.5	11.52			89.5	11.5883			89.5	7.5
90.5	1.96			90.5	3.95			90.5	3.17			90.5	2.67							90.5	2.11
91.5	0.04			91.5	0.26			91.5	0.02			91.5	0.02							91	0
92.5	0.1			92.5	0.63			92.5	0.04			92.5	0.03
93.5	0.14			93.5	1.67			93.5	0.07			93.5	0.03
94.5	0			94.5	0			94.5	0			94.5	0
